# Supplementary material for: Variation in the pelvic and pectoral girdles of Australian Oligo–Miocene mekosuchine crocodiles with implications for locomotion and habitus
Source: PeerJ. 2017 Jun 30;5:e3501. doi: 10.7717/peerj.3501 (PMC5494174; doi:10.7717/peerj.3501)
Supplement: Supplemental Information 1 — Characters scored according to the criteria detailed in Appendix S1 for each specimen and the pelvis of Gavialis gangeticus. Characters were unweighted and multistate characters were left unordered. [file peerj-05-3501-s003.nex]

#NEXUS

[ File saved by NDE version 0.5.0, Thu May 11 15:14:00 2017 ]

BEGIN TAXA;
	DIMENSIONS NTAX=15;
	TAXLABELS
		'Gavialis gangeticus'
		'QM F57908'
		'QM F57909'
		'NMV P228164'
		'NMV P228635'
		'NMV P252361'
		'NMV P228627'
		'QM F40581'
		'QM F41198'
		'QM F57911'
		'NTM P908-35'
		'NTM P891-5'
		'NTM P5895'
		'QM F57913'
		'QM F31406'
		;
ENDBLOCK;

BEGIN CHARACTERS;
	DIMENSIONS NCHAR=13;
	FORMAT DATATYPE=STANDARD MISSING=? GAP=- SYMBOLS="01234";
	CHARLABELS
		[1] 'Ratio of the dorsoventral height of the ischial peduncle to the dorsoventral height of the acetabulum'
		[2] 'Ratio of the dorsoventral height of the postacetabular process to the dorsoventral height of the acetabulum'
		[3] 'Anterior expansion of the pubic peduncle'
		[4] 'Pronounced asymmetry between the anterior and posterior condyles of the pubic peduncle'
		[5] 'Iliac margin of the acetabular perforation'
		[6] 'Concavity of the acetabular space'
		[7] 'Shape of the dorsal margin of the iliac blade'
		[8] 'Orientation of the attachment for the M. ilioischio caudalis'
		[9] 'Pronounced development of the ventral margin of the postacetabular process'
		[10] 'Iliac crest forming anterodorsal prominence'
		[11] 'Attachment sites of the transverse processes of the sacral vertebrae'
		[12] 'Pronounced convexity of the dorsal margin of the iliac crest'
		[13] 'Lateral expansion of the iliac crest'
		;
	STATELABELS
		1
			'less than 0.4'
			'equal or greater than 0.4',
		2
			'less than 0.6'
			'equal or greater than 0.6',
		3
			absent
			present,
		4
			absent
			present,
		5
			'well defined'
			'weakly defined',
		6
			shallow
			deep,
		7
			'no indentation'
			'moderate indentation'
			'strong indentation',
		8
			posterior
			dorsoposterior,
		9
			absent
			present,
		10
			absent
			prominent
			'prominent encroaching anteriorly',
		11
			'centrally situated on the medial face of the ilium'
			'ventrally situated on the medial face of the ilium',
		12
			absent
			present,
		13
			absent
			weak
			strong,
	;
	MATRIX
		'Gavialis gangeticus'    1111000002 000
		'QM F57908'              0100000001 000
		'QM F57909'              01???0000? 000
		'NMV P228164'            1100002011 010
		'NMV P228635'            11???0201? 010
		'NMV P252361'            ?????0201? 010
		'NMV P228627'            ?????02011 010
		'QM F40581'              110000?011 010
		'QM F41198'              1011111112 001
		'QM F57911'              1?1111???2 0??
		'NTM P908-35'            1011111112 001
		'NTM P891-5'             101111???2 001
		'NTM P5895'              10???1111? 001
		'QM F57913'              10???12111 102
		'QM F31406'              10???12111 102
	;
ENDBLOCK;

BEGIN ASSUMPTIONS;
	OPTIONS DEFTYPE=UNORD POLYTCOUNT=MINSTEPS;
ENDBLOCK;

BEGIN NOTES;
	[Taxon comments]

	[Character comments]

	[Character state comments]

	[Attribute comments]

	[Taxon pictures]

	[Character pictures]

	[Character state pictures]

	[Attribute pictures]
ENDBLOCK;
